# Supplementary material for: Interleukin‐12/23 deficiency differentially affects pathology in male and female Alzheimer's disease‐like mice
Source: EMBO Rep. 2020 Jan 30;21(3):e48530. doi: 10.15252/embr.201948530 (PMC7054677; doi:10.15252/embr.201948530)
Supplement: Supplementary file 5 — Source Data for Figure 7 [file EMBR-21-e48530-s005.zip]

Archive with 2 entries (2 files):
- embr201948530-sup-0007-SDataFig7A.tif
- embr201948530-sup-0008-SDataFig7C.tif
