# Supplementary material for: Interleukin‐12/23 deficiency differentially affects pathology in male and female Alzheimer's disease‐like mice
Source: EMBO Rep. 2020 Jan 30;21(3):e48530. doi: 10.15252/embr.201948530 (PMC7054677; doi:10.15252/embr.201948530)
Supplement: Supplementary file 6 — Source Data for Expanded View [file EMBR-21-e48530-s006.zip]

Archive with 4 entries (4 files):
- EMBOR-2019-48530V1_SourceDataForFigureEV4B.tif
- EMBOR-2019-48530V1_SourceDataForFigureEV3A.tif
- EMBOR-2019-48530V1_SourceDataForFigureEV3B.tif
- EMBOR-2019-48530V1_SourceDataForFigureEV4A.tif
